# Supplementary material for: Combining BeEAM with Brentuximab Vedotin for High-Dose Therapy in CD30 Positive Lymphomas before Autologous Transplantation—A Phase I Study
Source: J Clin Med. 2022 Sep 13;11(18):5378. doi: 10.3390/jcm11185378 (PMC9503567; doi:10.3390/jcm11185378)
Supplement: Supplementary file 1 [file jcm-11-05378-s001.zip]

Archive with 1 entries (1 files):
- jcm-1835258-supplementary.pdf
